# Supplementary material for: STING-dependent sensing of self-DNA drives silica-induced lung inflammation
Source: Nat Commun. 2018 Dec 6;9:5226. doi: 10.1038/s41467-018-07425-1 (PMC6283886; doi:10.1038/s41467-018-07425-1)
Supplement: Supplementary file 6 — Source Data Fig. 1 [file 41467_2018_7425_MOESM6_ESM.xlsx]

## Sheet: a-dsDNA
		WT NaCl	WT Silice
		0.0749629	2.36282
		0.0962395	2.76967
		0.0539337	1.26161
		0.116691	1.19748
		0.132195	1.81441
		0.0806257	1.22793
		0.045131	1.12906
		0.0580669	1.44308
		0.104026	2.55196
		0.107683

## Sheet: b-Tmem173
		WT NaCl	WT Silice
		1	599.976
		1	168.909
		1	167.522
		1	372.599
		1	574.09

## Sheet: c-Mb21d1
		WT NaCl	WT Silice
		1	16.0537
		1	19.8312
		1	9.79172
		1	9.03509
		1	11.6771

## Sheet: d-Ifna4
		WT NaCl	WT Silice
		1	140.305
		1	138.725
		1	63.6362
		1	66.7034
		1	76.317
		1	49.5577
		1	50.3017
		1	64.8373
		1	51.4265
			52.7727

## Sheet: d-Ifnb1
		WT NaCl	WT Silice
		1	55.8931
		1	71.6767
		1	29.1072
		1	75.0402
		1	85.6543
		1	70.4348
		1	71.4922
		1	92.1512
		1	73.0908
			75.0041

## Sheet: e-CXCL10
		WT NaCl	WT Silice
		0.707316	17.2795
		0.371203	8.26805
		0.490355	15.2996
		0.478037	12.3385
		0.613958	11.6362
		0	29.5683
		0	18.1529
		0	16.7064
		0	24.9582
		0	10.8977

## Sheet: e-IFNA
		WT NaCl	WT Silice
		3.05	29.3592
		6.62	15.8267
		6.72	28.9853
			22.7009
			32.625

## Sheet: e-IFNB
		WT NaCl	WT Silice
		2.58	16.9631
		5.72	9.90664
		4.18	12.6938
			12.0502
			14.525

## Sheet: f-dsDNA vs Ifna4 correlation
		dsDNA	Ifna4
		2.36282	76.317
		2.76967	140.305
		1.26161	63.6362
		1.19748	51.4265
		1.81441	66.7034
		1.22793	52.7727
		1.12906	50.3017
		1.44308	64.8373
		2.55196	138.725

## Sheet: f-dsDNA vs Ifnb1 correlation
		dsDNA	Ifnb1
		2.36282	75.0041
		2.76967	92.1512
		1.26161	71.6767
		1.19748	70.4348
		1.81441	75.0402
		1.22793	71.4922
		1.12906	55.8931
		1.44308	73.0908
		2.55196	85.6543

[truncated: 15 more sheets: g-Ann V+PI+ cells, g-Ann V+PI- cells, h-dsDNA vs dead cells correlati, i-dsDNA release BALF, k-c-Casp 3 quantif, l-c-GSDMD quantif, m-p-MLKL quantif, o- dsDNA release BALF, q-STING dimer quantif, s-IFNa, s-IFNb, s-CXCL10, t-neutrophils in BALF, t-macrophages in BALF, t-Proteins leakage in BALF]
