# Supplementary material for: STING-dependent sensing of self-DNA drives silica-induced lung inflammation
Source: Nat Commun. 2018 Dec 6;9:5226. doi: 10.1038/s41467-018-07425-1 (PMC6283886; doi:10.1038/s41467-018-07425-1)
Supplement: Supplementary file 7 — Source Data Fig. 2 [file 41467_2018_7425_MOESM7_ESM.xlsx]

## Sheet: a-dsDNA
		Healthy	Silicosis
		0	37.331
		45.165	33.414
		0	45.165
		9.913	25.58
		9.913	25.58
		21.664	60.833
		25.58	76.501
		45.165	45.165
		84.335	45.165
		96.086	76.501
			92.169
			68.667
			49.082
			37.331
			52.999
			80.418
			37.331
			29.497
			80.418
			52.999
			60.833

## Sheet: b-CXCL10
	Healthy	Silicosis
	2.00319	21.2626
	17.5279	16.1595
	5.49002	83,119300*
	9.09467	13.4146
	80,571680*	25.2628
	10.2258	22.5845
	2.39434	21.9406
	1.47387	7.99455
	6.57018	8.42508
	0.97066	23.9489
		13.9323
		60,502610*
		16.6019
		29.5542
		16.9491

## Sheet: d-STING dimer quantif
		ILD - cortisone	ILD + cortisone
		0	0.247871
		0.0190174	1.38229
		0	2.12971
			1.77775
			2.79573
			1.93791
			0.529578
			0
			0.17949
			0.289132
			0.153507
			0.00928923
			0.00060576
			0.240246
			0.011634
			0.151852
			0.542929
			0.519055

## Sheet: e-CXCL10
		ILD - cortisone	ILD + cortisone
		0	554.052
		0	100.106
		0	199.347
			271.05
			136.968
			62.4186
			157.235
			58.3887
			2.35859
			90.2564
			130.919
			17.8352
			15.0185
			100.037
			130.363
			0
			22.7974
			4.27418

## Sheet: f-STING vs epith damage correl
		STING	Damage
		0.519055	3
		0.542929	2
		0.151852	0.5
		0.011634	0.5
		0.240246	2
		0.000605761	0
		0.00928923	1.5
		0.153507	1
		0.289132	1.5
		0.17949	1
		0	0
		0.529578	1
		0.0190174	2
		1.93791	4
		2.79573	3.5
		1.77775	3
		2.12971	3.5
		1.38229	2
		0.247871	2.5
		0	2

## Sheet: g-dsDNA release
			Medium	silica
			317.264	512.53
			319.297	557.454
			127.727	613.224
			302.767	826.799
			297.923	643.352
			285.83	641.579

## Sheet: h-IFNb gene
		Medium	silica
		1	9.18959
		1	22.1106
		1	21.9072
		1	7.9264
		1	7.3956
		1	5.9656

## Sheet: i- dsDNA vs IFNb correlation
		dsDNA	IFNb
		826.799	22.1106
		643.352	21.9072
		641.579	9.18959
		613.224	7.9264
		557.454	7.3956
		512.53	5.9656

## Sheet: j-CXCL10
		Medium	silica
		0	268.055
		0	282.173
		0	537.039
		0	298.52
		0	289.604
		0	305.208

## Sheet: m-dead cells
		Medium	silica
		1.75	9.47
		1.46	6.58
		0.612	3.94
		0.68	6.16

[truncated: 2 more sheets: n-dsDNA vs dead cells correl, n-Ifnb vs dead cells correl]
