# Supplementary material for: STING-dependent sensing of self-DNA drives silica-induced lung inflammation
Source: Nat Commun. 2018 Dec 6;9:5226. doi: 10.1038/s41467-018-07425-1 (PMC6283886; doi:10.1038/s41467-018-07425-1)
Supplement: Supplementary file 8 — Source Data Fig. 3 [file 41467_2018_7425_MOESM8_ESM.xlsx]

## Sheet: a-Neutrophils in BALF
		WT NaCl	WT silica	STING KO NaCl	STING KO silica	cGAS KO NaCl	cGAS KO silica TB	TLR9 KO NaCl	TLR9 KO silica
		0.02	4.4	0	0.75	0.02	3.25	0.02	3.85
		0	4.06	0.01	0.65	0.02	2.78	0.01	3.87
		0.02	4.26	0.01	0.74	0.03	3.08	0.01	4.81
		0.01	3.51	0.02	0.68	0.01	3.35	0.01	3.73
		0.01	4.21		0.83				4.56
		0.02	4.26		0.89				3.89
		0.03	4.32		0.85				3.98
		0.05	4.36		1.59				4.01
		0.08	4.96		1.57

## Sheet: a-macrophages in BALF
		WT NaCl	WT silica	STING KO NaCl	STING KO silica	cGAS KO NaCl	cGAS KO silica TB	TLR9 KO NaCl	TLR9 KO silica
		0.87	3.8	0.84	1.29	1.66	1.76	1.14	2.79
		0.24	3.46	1.03	1.11	1.5	0.88	0.99	2.93
		1.02	3.26	1.31	1.26	1.21	1.2	0.47	4.03
		0.71	3.57	1.26	1.16	1.23	1.55	0.75	2.95
		0.92	3.8		1.77		0.54		2.79
		1.43	3.46		1.29				2.93
		0.55	3.26		1.11				4.03
		1.14	3.57		1.26				2.95
		1.45	3.58		1.16
		1.29			1.77

## Sheet: a-proteins leakage in BALF
		WT NaCl	WT silica	STING KO NaCl	STING KO silica	cGAS KO NaCl	cGAS KO silica TB	TLR9 KO NaCl	TLR9 KO silica
		0.229	0.508	0.2225	0.2025	0.201	0.31	0.3102	0.6975
		0.284	0.525	0.202	0.2025	0.2475	0.4335	0.298	0.7545
		0.298	0.5025	0.2025	0.201	0.2475	0.3545	0.254	0.678
		0.255	0.5025	0.2125	0.2475	0.2498	0.24	0.2354	0.708
		0.324	0.5025	0.19025	0.2475		0.3245		0.741

## Sheet: a-CXCL10
		WT NaCl	WT silica	STING KO NaCl	STING KO silica	cGAS KO NaCl	cGAS KO silica TB	TLR9 KO NaCl	TLR9 KO silica
		0.707316	17.2795	0.496624	3.11081	2.05799	13.8106	0.682778	16.0962
		0.371203	8.26805	0.432883	2.61496	1.50614	7.99578	1.80251	8.94694
		0.490355	15.2996	1.49773	5.49069	2.22356	6.44672	0.422529	14.4837
		0.478037	12.3385	1.15404	2.34254	2.03411	9.1616	0.46875	12.2166
		0.613958	11.6362		3.77035		13.5102	0.295244	20.5524
		0	29.5683		9.84309				28.9393
		0	18.1529		8.05931				28.7143
		0	16.7064		8.10745				15.0643
		0	24.9582		7.88932
		0	10.8977		7.18544

## Sheet: a-IL-1b
		WT NaCl	WT silica	STING KO NaCl	STING KO silica	cGAS KO NaCl	cGAS KO silica TB	TLR9 KO NaCl	TLR9 KO silica
		0.260004	1.9403	0.041283	0.745901	0.363205	1.39784	0.623158	1.0043
		0.371203	1.52981	0.085064	0.609993	0.242975	0.828512	0.518964	0.651873
		0.490355	1.35479	0.342146	1.15917	0.875212	0.922736	0.461854	1.01581
		0.478037	1.68712	0.450868	0.831178	0.518302	1.13239	0.600855	1.65285
		0.234142	1.53165		0.69595		0.84515	0.493334

## Sheet: b-TNF
		WT NaCl	WT silica	STING KO NaCl	STING KO silica	cGAS KO NaCl	cGAS KO silica TB	TLR9 KO NaCl	TLR9 KO silica
		0.258642	4.48118	0.418568	0.854663	0.328167	1.29363	0.513235	4.2121
		0.324222	1.77552	0.271832	0.645023	0.347354	1.10403	0.57479	2.20094
		0.266525	3.61299	0.216267	0.897877	0.52647	0.936425	0.278889	4.56869
		0.335996	2.09583	0.258164	0.842887	0.110641	1.29718	0.507308	7.93879
		0.214913	1.12351		0.663045

## Sheet: b-IFNa
		WT NaCl	WT silica	STING KO NaCl	STING KO silica	cGAS KO NaCl	cGAS KO silica TB	TLR9 KO NaCl	TLR9 KO silica
		4.74	30.066	4.8	16.3253	4.7	17.12	4.7614	22.6421
		4.62	43.055	4.68	11.3037	4.58	16.42	4.6414	23.9
		4.8	35.9319	4.86	19.0592	4.76	17.08	4.8214	22.6421
		4.74	60.773	4.8	14.9771	4.7	16.6	4.7614	24.5289
		4.85	47.85	4.91	17.1632	4.81

## Sheet: b-IFNb
		WT NaCl	WT silica	STING KO NaCl	STING KO silica	cGAS KO NaCl	cGAS KO silica TB	TLR9 KO NaCl	TLR9 KO silica
		2.58	16.9631	2.28571	7.00354	2.23809	8.95956	2.26733	16.09
		5.72	9.90664	2.22857	6.93352	2.18095	8.55231	2.21019	12.22
		4.18	12.6938	2.31429	7.55864	2.26667	9.77406	2.2959	11
		3.52	12.0502	2.28571	8.06823	2.23809	12.4212	2.26733	8.96
			14.525		6.6708

## Sheet: b-Tmem173
				WT NaCl	WT silica	STING KO NaCl	STING KO silica	cGAS KO NaCl	cGAS KO silica TB	TLR9 KO NaCl	TLR9 KO silica
				1	599.976	1	0.626444	1	550.017	1	184.628
				1	168.909	1	0.413083	1	1225.31	1	145.436
				1	167.522	1	4.10512	1	958.284	1	174.2
				1	372.599	1	1.30208	1	880.722	1	174.2
				1	574.09	1	3.3203	1	1543.46	1	344.916
				1		1		1		1
				1		1		1		1
				1		1		1		1
				1		1		1		1
				1		1		1		1

## Sheet: b-Mb21d1
				WT NaCl	WT silica	STING KO NaCl	STING KO silica	cGAS KO NaCl	cGAS KO silica TB	TLR9 KO NaCl	TLR9 KO silica
				1	16.0537	1	5.4112	1	0.115321	1	22.269
				1	19.8312	1	3.54319	1	0	1	18.7975
				1	9.79172	1	4.63285	1	0	1	10.9135
				1	9.03509	1	7.55119	1	0	1	21.1346
				1	11.6771	1	20.2269	1	0	1	20.7161
				1		1		1		1
				1		1		1		1
				1		1		1		1
				1		1		1		1
				1		1		1		1

[truncated: 1 more sheets: d-dsDNA release in BALF]
