# Supplementary material for: STING-dependent sensing of self-DNA drives silica-induced lung inflammation
Source: Nat Commun. 2018 Dec 6;9:5226. doi: 10.1038/s41467-018-07425-1 (PMC6283886; doi:10.1038/s41467-018-07425-1)
Supplement: Supplementary file 9 — Source Data Fig. 4 [file 41467_2018_7425_MOESM9_ESM.xlsx]

## Sheet: a-dead IM
			WT NaCl	WT silica	STING KO NaCl	STING KO silica	cGAS KO NaCl	cGAS KO silica TB
			0.260124	2.88422	0.17864	0.919836	0.35673	1.52615
			0.203414	2.78883	0.268382	1.5314	0.274687	1.48931
			0.152421	2.85344	0.4038	1.47044	0.302624	1.33985
			0.0966267	2.12996	0.3611	1.32902	0.408372	1.30691
			0.233905		0.23208	0.904394		1.14335

## Sheet: b-dead AM
			WT NaCl	WT silica	STING KO NaCl	STING KO silica	cGAS KO NaCl	cGAS KO silica TB
			10.8	52	4.2	29.9	15.9	37.3
			10	53.7	11.8	26.9	17	36.7
			8.23	59.46	15.3	26.6	6.1	36.1
			6.74	58.42	16	27.5	9.2	35.8
			8.1		15.3	28.4	7.2

## Sheet: c-apoptotic DC
			WT NaCl	WT silica	STING KO NaCl	STING KO silica	cGAS KO NaCl	cGAS KO silica TB
			1.0225	95.5	1.36	71.7	1.225	79
			1.075	94.8	1.705	73.6	1.18	76.8
			0.9	88.2	2.31	65	0.995	74.4
			0.985	90.6	1.87	72.2	0.775	71.4
			0.8775		1.625	70.6		72.2

## Sheet: d-dead neutrophils
		WT NaCl	WT silica	STING KO NaCl	STING KO silica	cGAS KO NaCl	cGAS KO silica TB
		3.6	83.7	3.5	68.7	3.8	59.5
		5.6	82.4	2.6	67.7	1.6	60
		2.9	85.8	3.4	70.9	1.4	63.5
		3.6	88.8	1.4	66.6	1.5	60.9
		2		1.4	65.8	2.3
