# Supplementary material for: STING-dependent sensing of self-DNA drives silica-induced lung inflammation
Source: Nat Commun. 2018 Dec 6;9:5226. doi: 10.1038/s41467-018-07425-1 (PMC6283886; doi:10.1038/s41467-018-07425-1)
Supplement: Supplementary file 10 — Source Data Fig. 5 [file 41467_2018_7425_MOESM10_ESM.xlsx]

## Sheet: c-dead macrophages
		WT medium	WT silica	STING KO medium	STING KO silica
		11	26.4	11.1	10.5
		9.9	19.5	12.8	9.91
		9	21.1	9.56	11.87

## Sheet: c-Ann V+PI- macrophages
		WT medium	WT silica	STING KO medium	STING KO silica
		4.72	5.64	3.59	3.91
		4.92	2.74	4.99	3.53
		4.37	3.14

## Sheet: d-dsDNA in macrophages supernat
		WT medium	WT silica	STING KO medium	STING KO silica
		53.9156	178.651	53.1	97.5
		49.6547	227.108	51.26	85.4
		58.5665	251.78	49.87	69.4
		58.2841	222.873	57.023	74.21
		36.5335	215.34	41.236	76.23
		51.7871	259.218	49.123	64.2
		35.686	279.086	39.87	69.65
