# Supplementary material for: STING-dependent sensing of self-DNA drives silica-induced lung inflammation
Source: Nat Commun. 2018 Dec 6;9:5226. doi: 10.1038/s41467-018-07425-1 (PMC6283886; doi:10.1038/s41467-018-07425-1)
Supplement: Supplementary file 11 — Source Data Fig. 6 [file 41467_2018_7425_MOESM11_ESM.xlsx]

## Sheet: a-MFI ROS+ DCs
			Medium						silica 250µg/mL
			3493	3481	3633	3882	3510	3591	4586	4185	4058	4294	3991	3912
			3888	3428	3392	3394	3340		3110	3731	3334	3878	3115	4031

## Sheet: b-Ann V+PI+ DCs
		Medium			silica 250µg/mL
		2.7	2.98		7.3	8.17	8.83
		2.014	2.06	1.89	2.91	2.76	1.87

## Sheet: b-Ann V+PI- DCs
		Medium			silica 250µg/mL
		4.12	3.1		7.36	9.98	8.54
		3.004	3.94	2.91	4.13	3.95	2.32

## Sheet: c-dsDNA in DCs supernatant
		Medium					silica 250µg/mL
		58.5665	58.2841	36.5335	51.7871	35.686	275.313	269.697	273.68	272.177	294.478
		60	62.12	57.41	39.87	42.23	87.1	89.52	98.32	97.31	100.23
