# Supplementary material for: STING-dependent sensing of self-DNA drives silica-induced lung inflammation
Source: Nat Commun. 2018 Dec 6;9:5226. doi: 10.1038/s41467-018-07425-1 (PMC6283886; doi:10.1038/s41467-018-07425-1)
Supplement: Supplementary file 12 — Source Data Fig. 7 [file 41467_2018_7425_MOESM12_ESM.xlsx]

## Sheet: b-dsDNA in BMDM supernatant
				WT					WT + Dnase
			Medium	58.5665	58.2841	36.5335	51.7871	35.686	74.3851	56.4009	36.5241	40.2056	39.7349
			silica 250µg/mL	251.78	222.873	215.34	259.218	279.086	20.6207	18.3044	55.5535	24.387	31.5431
			c-di-AMP 6µg/mL	136.906	149.429	128.244	125.325	85.6842	124.195	152.913	124.007	105.269	81.8237

## Sheet: b-CXCL10
				WT					WT + Dnase
			Medium	126	0	0	90		0	0	0	0
			silica 250µg/mL	697	614	1534	1203		0	182	320.413	485.761	72.391
			c-di-AMP 6µg/mL	4200	4192	3614	3697		4193	4193	4198	4200

## Sheet: b-Ifna4
				WT					WT + Dnase
			Medium	1	1	1	1		1	1	1	1
			silica 250µg/mL	26.6985	24.5975	52.6953	22.8114		0.00108597	0.00040773	0.00131739	0.00147309
			c-di-AMP 6µg/mL	33.0866	47.414	58.7518	30.39		29.1347	36.9183	59.2734	63.0814

## Sheet: b-Ifnb1
				WT					WT + Dnase
			Medium	1	1	1	1		1	1	1	1
			silica 250µg/mL	27.7691	53.8613	66.4972	37.691		0.00019646	0.00010432	0.00014303	0.00013294
			c-di-AMP 6µg/mL	104.552	74.9003	88.1041	87.4725		25.5266	47.6344	93.524	86.8587

## Sheet: b-IFNa
					WT				WT + Dnase
				Medium	2.85	3.87	2.65	2.85	3.46	2.85	2.24	3.46
				silica 250µg/mL	58.51	58.51	64.62	55.45	2.95	2.95	2.65	2.75
				c-di-AMP 6µg/mL	90.54	94.62	87.56	96.65	90.54	88.51	131.27	86.47

## Sheet: b-IFNb
					WT				WT + Dnase
				Medium	11.32	9.09	11.3	11.95	10.06	12.58	12.6	11.01
				silica 250µg/mL	107.93	111.7	107.93	111.7	12.58	11.32	12	11.95
				c-di-AMP 6µg/mL	111.32	69.5	155.7	266.04	116.36	88.68	104.4	211.96

## Sheet: c-IFNa
					WT				WT + Dnase
				Medium	2.85	3.87	2.65	2.85	3.46	2.85	2.24	3.46
				silica 250µg/mL	157.51	168.51	164.2	149.41	151.15	157.45	163.51	161.97
				c-di-AMP 6µg/mL	190.4	204.62	187.56	199.65	226.35	221.275	228.175	216.175

## Sheet: c-IFNb 
					WT				WT + Dnase
				Medium	11.32	9.09	11.3	11.95	10.06	12.58	12.6	11.01
				silica 250µg/mL	107.93	111.7	107.93	111.7	125.8	113.2	120	119.5
				c-di-AMP 6µg/mL	111.32	69.5	155.7	266.04	116.36	188.68	104.4	211.96

## Sheet: e-mtDNA DCs
				WT - BET	WT + BET
			Medium	0.741119	0.0596546
			silica 250µg/mL	0.548201	0.0439227
			c-di-AMP 6µg/mL	0.540654	0.0820574

## Sheet: f-nDNA DCs
				WT - BET	WT + BET
			Medium	0.199498	0.311242
			silica 250µg/mL	0.183152	0.181887
			c-di-AMP 6µg/mL	0.254272	0.117803

[truncated: 8 more sheets: h-CXCL10, h-IFNa, h-IFNb, h-Tmem173, i-CXCL10, i-IFNa, i-IFNb, i-Tmem173]
