# Supplementary material for: STING-dependent sensing of self-DNA drives silica-induced lung inflammation
Source: Nat Commun. 2018 Dec 6;9:5226. doi: 10.1038/s41467-018-07425-1 (PMC6283886; doi:10.1038/s41467-018-07425-1)
Supplement: Supplementary file 13 — Source Data Fig. 8 [file 41467_2018_7425_MOESM13_ESM.xlsx]

## Sheet: a-TNF
					medium				silica				c-di-AMP
				WT	113.582	102.214	93.032	94.344	488.299	515.408	436.704	401.725	880.942	931.662	783.437	804.862
				STING KO	104.4	90.846	89.743	109.647	99.591	138.068	92.158	89.534	260.496	219.395	214.148	245.629
				cGAS KO	92.158	89.534	92.595	92.595	92.595	92.595	97.842	215.897	455.943	509.724	485.238	552.136

## Sheet: a-CXCL10
			medium				silica				c-di-AMP
		WT	207.388	227.09	415.194	375.51	1947.52	1921.6	1843	1861	1975.75	1093.96	4030.91	3250.45
		STING KO	183.746	191.627	255.039	206.376	183.746	175.866	424.013	335.825	191.627	183.746	322.597	349.053
		cGAS KO	219.209	201.956	199.133	201.966	391.627	404.405	366.691	327.006	945.587	996.023	838.4	830.875

## Sheet: a-Ifna4
				medium				silica				c-di-AMP
			WT	1	1	1	1	197.139	265.061	151.769	201	306.224	527.471	366.198	406.1
			STING KO	1	1	1	1	0	0	0	0	0.523908	0.436005	0.0955093	0.895737
			cGAS KO	1	1	1		0	0	0	0	0.402	0.259	0.232

## Sheet: a-Ifnb1
				medium				silica				c-di-AMP
			WT	1	1	1	1	63.6748	68.5687	82.7225	113.882	211.433	113.483	349.58	302.028
			STING KO	1	1	1	1	0	0	0	0	0.523908	0.436005	0.0955093	0.895737
			cGAS KO	1	1	1		0	0	0	0	2.05	3.58	1.3	6.44

## Sheet: a-IFNa
				medium				silica				c-di-AMP
			WT	1	1	1	1	63.6748	68.5687	82.7225	113.882	211.433	113.483	349.58	302.028
			STING KO	1	1	1	1	0	0	0	0	0.523908	0.436005	0.0955093	0.895737
			cGAS KO	1	1	1		0	0	0	0	2.05	3.58	1.3	6.44

## Sheet: a-IFNb
					medium					silica					c-di-AMP
				WT	11.95	12.58	0	0	0	2859.19	2011.06	635.81	1409.96	908.35	7224.4	3426.51	3071.03	8595.23	4102.45
				STING KO	13.52	11.95	8.89	9.65		11.32	12.58	13.5	11.2	14	8.81	9.43	7.89	9.56
				cGAS KO	11.95	10.38	9.87	8.39		11.32	11.32	12.59	12.58	13	3.585	9.24553	7.85	4.12

## Sheet: a-Tmem173
				medium				silica				c-di-AMP
			WT	1	1	1	1	98.9277	93.4484	95.8394	183.677	333.497	415.64	481.413	259.847
			STING KO	1	1	1	1	0.128782	0.0534047	0.21243	0.120019	0.245283	0.163039	0.222892	0.178726
			cGAS KO	1	1	1		0.359429	0.21162	0.102421	0.522153	109	176	150	263

## Sheet: a-Mb21d1
					medium				silica				c-di-AMP
				WT	1	1	1	1	108.85	161.81	233.25	185.25	1.26	1.11	0.88	0.4
				STING KO	1	1	1	1	5.91019	5.97611	9.68343	5.73876	0	0	0	0
				cGAS KO	1	1	1		5.38768	6.76505	3.95218	2.22519	0	0	0	0

## Sheet: b-TNF
					medium				silica				c-di-AMP
				WT	101.32	120.1	99.8	101.2	451.2	403.2	412.9	423.8	851.3	802.3	820.1	835.1
				STING KO	140.1	128.2	138.56	105.78	351.5	358.9	342.8	322.4	256.3	259.4	202.3	207.8
				cGAS KO	134.2	132.7	107.8	104.2	452.7	459.7	423.6	453.7	429.8	428.7	430.7	412.7

## Sheet: b-CXCL10
	WT	208.297	267.616	207.388	227.09	0	0	0	0		650.905	764.98	519.209	507.388	547.869	961.239	1457.28	217.173		878	953	1227.93	1480.12	2096	2189	942.5	960
	STING KO	231.112	263.053	183.746	191.627	0	0	0			272.5	274.5	183.746	175.866	172.5	127.5	0			240.238	217.423	191.627	183.746	0	0	0
	cGAS KO	276.742	212.86	219.209	301.956						431.883	504.89	591.627	604.405						939	918	975.752	1093.96

[truncated: 4 more sheets: b-Ifna4, b-Ifnb1, b-Tmem173, b-Mb21d1 ]
