# Supplementary material for: STING-dependent sensing of self-DNA drives silica-induced lung inflammation
Source: Nat Commun. 2018 Dec 6;9:5226. doi: 10.1038/s41467-018-07425-1 (PMC6283886; doi:10.1038/s41467-018-07425-1)
Supplement: Supplementary file 14 — Source Data SI Figure 1 [file 41467_2018_7425_MOESM14_ESM.xlsx]

## Sheet: a-dsDNA
			WT NaCl	WT silica
			0.0749629	2.36282
			0.0962395	2.76967
			0.0539337	1.26161
			0.116691	1.19748
			0.132195	1.81441

## Sheet: b-Tmem173
		WT NaCl	WT silica
		1	10.8082
		1	14.6217
		1	8.63221
		1	9.57335
			9.99163

## Sheet: c-Mb21d1
			WT NaCl	WT silica
			1	4.25293
			1	3.85187
			1	2.33134
			1	3.63694
				3.41403

## Sheet: d-Irf3
			WT NaCl	WT silica
			1	15.6572
			1	7.56399
			1	8.95881
			1	12.8176
			1	9.31976

## Sheet: d-Irf7
			WT NaCl	WT silica
			1	62.3298
			1	43.2405
			1	8.61461
			1	13.4232
			1	102.658

## Sheet: e-Ifnb1
			WT NaCl	WT silica
			1	14.4281
			1	25.0048
			1	43.6609
			1	22.7715
			1	111,786800*

## Sheet: f-IL-1b
			WT NaCl	WT silica
			1.08032	3.25
			1.64357	3.77885
			1.5976	3.20583
			1.2	3.47675
			1.352

## Sheet: f-TNF
			WT NaCl	WT silica
			0.774679	3.79395
			0.766029	3.75576
			0.653236	3.68093
			0	3.52933

## Sheet: f-CXCL10
			WT NaCl	WT silica
			0.30622	3.20593
			0.277339	2.30396
			0.206845	1.85667
			0.15	1.57405
			0.12

## Sheet: f-IFNg
				WT NaCl	WT silica
				0.0523305	0.0613316
				0.0478153	0.0515165
				0.0513912	0.0474078
				0.012	0.0529225
				0.03

[truncated: 13 more sheets: h-dsDNA, i-Ifna4, i-Ifnb1, j-Ifna4 vs dsDNA correlation, j-Ifnb1 vs dsDNA correlation, k-total cells, l-TNF, m-Ifnb1, n-CXCL10, o-dsDNA, p-Neutrophils, q-IFNb, q-CXCL10]
