# Supplementary material for: STING-dependent sensing of self-DNA drives silica-induced lung inflammation
Source: Nat Commun. 2018 Dec 6;9:5226. doi: 10.1038/s41467-018-07425-1 (PMC6283886; doi:10.1038/s41467-018-07425-1)
Supplement: Supplementary file 15 — Source Data SI Figure 2 [file 41467_2018_7425_MOESM15_ESM.xlsx]

## Sheet: b-Ann V+PI+
		Medium	silica	Medium	silica
		3.17	13.8	3.12	12
		4.89	13.4	3.62	9.03
		3.01	9.89	2.68	9.86
		3.93	11	3.52	9.96
		2.79	5.04	3.01	3.99
		3.47	14.2	4.6	11.6

## Sheet: c-dsDNA
		Medium	silica	Medium	silica
		62.7538	249.245	68.2193	98.1318
		46.6158	247.362	63.7509	89.712
		75.4574	231.187	72.2446	108.25
		89.5273	259.105	85.5759	86.7946
		75.9005	261.506	92.8509	92.8509
		90.746	236.837	88.0871	138.901

## Sheet: d-Ifnb1
		Medium	silica	Medium	silica
		1	28.5747	1.17013	4.82323
		1	49.8665	0.628507	1.09936
		1	25.3398	0.659754	0.387786
		1	9.91766	2.32947	1.94082
		1	44.5288	1.04247	2.61474
		1		0.848704	2.56685

## Sheet: e-CXCL10
		Medium	silica	Medium	silica
		0	865.606	3.887	135.897
		38.537	921.737	35.013	141.806
		13.284	892.194	31.783	159.531
		56.449	904.011	23.561	156.577
		15.926	909.92	54.393	147.714
		25.91	960.143	42.06	168.394
