# Supplementary material for: STING-dependent sensing of self-DNA drives silica-induced lung inflammation
Source: Nat Commun. 2018 Dec 6;9:5226. doi: 10.1038/s41467-018-07425-1 (PMC6283886; doi:10.1038/s41467-018-07425-1)
Supplement: Supplementary file 16 — Source Data SI Figure 3 [file 41467_2018_7425_MOESM16_ESM.xlsx]

## Sheet: a-dsDNA
		WT	WT	STING KO	STING KO	cGAS KO	cGAS KO	TLR9 KO	TLR9 KO
		0.0806257	0.902951	0.0539727	0.714515	0.0566663	1.0215	0.0806257	0.957706
		0.045131	0.964399	0.043461	0.997579	0.0437034	0.847093	0.045131	1.03816
		0.0580669	1.02072	0.0735147	0.935918	0.0401748	1.06276	0.0580669	0.890705
		0.104026	0.892485	0.070444	1.02492	0.0474138	0.833102	0.104026	1.02773
		0.107683	0.900958		0.965858		0.943608	0.107683
		0.0749629	1.14547		0.889246
		0.0962395	2.60704		1.42809
		0.0539337	1.69479		0.916296
		0.116691	1.57678		1.54428
		0.132195	1.04956

## Sheet: a-IFNa 
		WT	WT	STING KO	STING KO	cGAS KO	cGAS KO	TLR9 KO	TLR9 KO
		1	6.01253	1	0.69271	1	2.69813	1	5.32743
		1	6.10279	1	0.717924	1	8.80721	1	16.0624
		1	7.86631	1	0.599644	1	4.63525	1	3.36727
		1	6.23926	1	0.625873	1	10.4043	1	3.92813
		1	6.40259	1	0.238669	1	8.07919	1
		1	4.11501	1	0.292581	1		1
		1	4.13596	1	0.188903	1		1
		1	10.1363	1	1.04734	1		1
		1	7.51076	1	0.278651	1		1
		1	13.7317	1	0.881539	1		1

## Sheet: a-IFNb
		WT	WT	STING KO	STING KO	cGAS KO	cGAS KO	TLR9 KO	TLR9 KO
		1	9.34079	1	0.541628	1	14.5667	1	23.6776
		1	25.2613	1	0.132129	1	12.4725	1	32.6341
		1	21.599	1	0.143327	1	14.093	1	16.0935
		1	21.9827	1	0.122936	1	14.192	1	23.2916
		1	24.2433	1	0.035218	1	15.4442	1
		1	29.3625	1	1.36917	1		1
		1	42.0428	1	1.75251	1		1
		1	15.4727	1	4.02532	1		1
		1	26.407	1	2.94767	1		1
		1	18.3828	1	7.429	1		1

## Sheet: a-CXCL10
		WT	WT	STING KO	STING KO	cGAS KO	cGAS KO	TLR9 KO	TLR9 KO
		0.707316	21.5679	0.496624	8.62786	2.05799	14.7106	0.682778	24.6589
		0.371203	21.5444	0.432883	8.24547	1.50614	21.7498	1.80251	16.3085
		0.490355	21.8277	1.49773	9.16665	2.22356	15.1462	0.422529	17.7508
		0.478037	23.5898	1.15404	9.39079	2.03411	15.5855	0.46875	24.3074
		0.613958	20.3123		9.77216		15.2745	0.295244
		0	13.4		8.4
		0	15.6		9.4
		0	11.1		8
		0	10.3		12
		0	13		12.6

## Sheet: a-neutrophils
		WT	WT	STING KO	STING KO	cGAS KO	cGAS KO	TLR9 KO	TLR9 KO
		0.02	5.27	0	1.84	0.02	4.95	0.02	5.69
		0	5.83	0.01	2.76	0.02	2.68	0.01	6.35
		0.02	4.95	0.01	2.61	0.03	4.76	0.01	5.61
		0.01	4.24	0.02	3.41	0.01	3.82	0.01	8.49
		0.01	6.74		2.06		5.69
		0.03	4.84		3.36
		0.01	6.92		3.1
		0.02	5.43		4.2
		0.03	4.08		2.73
		0.03	4.98		2.49

## Sheet: a-macrophages
		WT	WT	STING KO	STING KO	cGAS KO	cGAS KO	TLR9 KO	TLR9 KO
		1.43	1.2	0.84	1.24	1.66	2.03	1.14	1.075
		0.55	1.56	1.03	1.34	1.5	1.74	0.99	1.625
		1.14	1.65	1.31	1.28	1.21	2.16	0.47	1.355
		1.45	1.88	1.26	1.27	1.23	2.25	0.75	1.915
		1.29	1.26		1.59		1.2
		0.87	1.2		1.28
		0.24	1.56		1.4
		1.02	1.65		1.31
		0.71	1.88		1.35
		0.92	1.26		1.3

## Sheet: a-IL-1b
			WT	WT	STING KO	STING KO	cGAS KO	cGAS KO	TLR9 KO	TLR9 KO
			0.260004	0.77858	0.041283	0.28916	0.363205	0.78052	0.623158	1.48416
			0.371203	1.01925	0.085064	0.19825	0.242975	1.04022	0.518964	2.11744
			0.490355	0.825849	0.342146	0.595333	0.875212	0.664461	0.461854	1.26486
			0.478037	0.940691	0.450868	0.420384	0.518302	1.94324	0.600855	2.75096
			0.234142	0.984477		0.279048		0.77786	0.493334
			0.2	1.0694		0.598464
			0.3	1.55071		0.726021
			0.226502	1.25633		0.529293
			0.215758	1.04298		0.511538
			0.691865	1.29868		0.842259

## Sheet: a-TNF
			WT	WT	STING KO	STING KO	cGAS KO	cGAS KO	TLR9 KO	TLR9 KO
			0.258642	5.39196	0.418568	1.05968	0.328167	4.82917	0.513235	7.73223
			0.324222	3.62694	0.271832	1.56754	0.347354	7.13999	0.57479	5.35372
			0.266525	4.083	0.216267	1.18664	0.52647	3.39694	0.278889	5.25991
			0.335996	5.89746	0.258164	1.77842	0.110641	4.21888	0.507308	7.66939
			0.214913	2.92166		1.95763		3.90495
			0	4		0.289475
			0	3.26942		0.3284
			0	2.854		0.0589063
			0	2.3253		0.300038
			0	1.68671		0.114708

## Sheet: b-dsDNA
			WT	WT	STING KO	STING KO	cGAS KO	cGAS KO
			0.115417	0.186252	0.110805	0.218772	0.0793491	0.198778
			0.122394	0.212386	0.0743824	0.325201	0.0662228	0.131973
			0.0839611	0.44	0.0788761	0.379856	0.0358313	0.182468
				0.434351		0.195594	0.0500219	0.424181
				0.263591				0.305571

## Sheet: b-Ifna4
			WT	WT	STING KO	STING KO	cGAS KO	cGAS KO
			1.07674	4.74585	0.375443	0.954842	0.737135	0.913832
			0.716978	12.966	1.09682	0.675175	1.14076	0.890899
			1.23114	13.8967		0.0025	1.25122	0.670511
			1.05946	5.42642		0.705475		0.664343
				4.25748

[truncated: 4 more sheets: b-Ifnb1, b-CXCL10, c-Inflammatory score, c-Granuloma score]
