# Supplementary material for: STING-dependent sensing of self-DNA drives silica-induced lung inflammation
Source: Nat Commun. 2018 Dec 6;9:5226. doi: 10.1038/s41467-018-07425-1 (PMC6283886; doi:10.1038/s41467-018-07425-1)
Supplement: Supplementary file 17 — Source Data SI Figure 4 [file 41467_2018_7425_MOESM17_ESM.xlsx]

## Sheet: c-IM
		WT	WT Silice	STING KO	STING KO silice	cGAS KO	cGAS Silice
		0.28152	0.945168	0.16758	0.50434	0.163055	0.791208
		0.17625	0.912632	0.205632	0.485304	0.148673	0.823782
		0.241584	0.95004	0.259415	0.483786	0.144107	0.783484
		0.286238	0.720936	0.23864	0.46256	0.200216	0.688688
		0.25942		0.200995	0.53382		0.689024

## Sheet: c-AM
		WT	WT Silice	STING KO	STING KO silice	cGAS KO	cGAS Silice
		0.346104	0.25984	0.262656	0.36573	0.35174	0.42328
		0.32148	0.254688	0.2856	0.29784	0.418336	0.499992
		0.291914	0.328744	0.39377	0.353214	0.436952	0.398086
		0.212536	0.301036	0.40035	0.498624	0.314132	0.490672
		0.273154		0.359814	0.334068		0.39988

## Sheet: c-DCs
		WT	WT Silice	STING KO	STING KO silice	cGAS KO	cGAS Silice
		0.009936	0.483952	0.04788	0.128506	0.0561148	0.219861
		0.0141	0.442672	0.0549984	0.124217	0.0562139	0.215057
		0.020132	0.52026	0.0572065	0.123541	0.0549664	0.232508
		0.035994	0.366928	0.055421	0.116032	0.0610141	0.20151
		0.025942		0.0483047	0.125534		0.226701

## Sheet: c-neutrophils
		WT	WT Silice	STING KO	STING KO silice	cGAS KO	cGAS Silice
		0.00816408	0.833112	0.00714096	0.29058	0.0106994	0.333197
		0.0077691	0.783772	0.0096288	0.34456	0.0103507	0.324794
		0.00918882	0.95758	0.0094471	0.311922	0.00998968	0.361608
		0.0100955	0.741608	0.0099224	0.330325	0.0112708	0.2912
		0.00967484		0.00867244	0.377692		0.342974
