# Supplementary material for: STING-dependent sensing of self-DNA drives silica-induced lung inflammation
Source: Nat Commun. 2018 Dec 6;9:5226. doi: 10.1038/s41467-018-07425-1 (PMC6283886; doi:10.1038/s41467-018-07425-1)
Supplement: Supplementary file 18 — Source Data SI Figure 5 [file 41467_2018_7425_MOESM18_ESM.xlsx]

## Sheet: Epcam+ AnnV+PI+
		WT NaCl	WT silica	STING KO NaCl	STING KO silice	cGAS KO NaCl	cGAS KO silica
		3.73452	8.64477	1.67378	6.71454	2.41712	7.14515
		3.00381	8.55657	2.19406	6.90815	2.58037	8.88239
		3.20685	9.50991	2.22708	6.66738	4.26608	7.7264
		1.38081	7.66371	3.09339	8.40246	2.22246	9.7593
		4.62043		1.99448	5.98019		7.25365

## Sheet: CD45-Ann V+PI+
		WT NaCl	WT silica	STING KO NaCl	STING KO silice	cGAS KO NaCl	cGAS KO silica
		0.0489757	0.127921	0.0598685	0.102397	0.0467052	0.183054
		0.0413717	0.114451	0.073972	0.11692	0.0472194	0.178089
		0.0510966	0.126898	0.0843269	0.0984117	0.0718689	0.133809
		0.0218997	0.123057	0.0971786	0.173734	0.0478802	0.152616
		0.0708018		0.0678478	0.0859206		0.120872

## Sheet: CD45+CD11b-Ann V+PI+
			WT NaCl	WT silica	STING KO NaCl	STING KO silice	cGAS KO NaCl	cGAS KO silica
			0.128633	0.197063	0.14441	0.255943	0.106422	0.40954
			0.081264	0.135856	0.12122	0.186066	0.147141	0.654867
			0.105585	0.213452	0.195146	0.464242	0.105788	0.446558
			0.053011	0.177709	0.158641	0.428644	0.038761	0.534079
			0.143684		0.20235	0.223485		0.396413
