# Supplementary material for: STING-dependent sensing of self-DNA drives silica-induced lung inflammation
Source: Nat Commun. 2018 Dec 6;9:5226. doi: 10.1038/s41467-018-07425-1 (PMC6283886; doi:10.1038/s41467-018-07425-1)
Supplement: Supplementary file 19 — Source Data SI Figure 6 [file 41467_2018_7425_MOESM19_ESM.xlsx]

## Sheet: c-Ann V+PI+ lung cells
		WT NaCl	WT silica TB	IFNAR KO NaCl	IFNAR KO SILICA	STING KO NaCl	STING KO silice
		0.097305	1.18118	0.237208	0.636006	0.25042	0.812052
		0.134588	1.41634	0.215321	1.16656	0.222107	0.943933
		0.136145	1.73682	0.334211	0.798758	0.18933	0.670916
			1.52801		0.818274	0.217834	0.250054

## Sheet: c-dsDNA
		WT NaCl	WT silica TB	IFNAR KO NaCl	IFNAR KO SILICA	STING KO NaCl	STING KO silice
		0.01984	0.79087	0.04617	0.53334	0.04101	0.47851
		0.04208	0.4598	0.02532	0.65935	0.02996	0.20584
		0.02078	0.33316	0.065806	0.80095	0.07061	0.28021
			0.57702		0.4101	0.02958	0.73084
