# Supplementary material for: STING-dependent sensing of self-DNA drives silica-induced lung inflammation
Source: Nat Commun. 2018 Dec 6;9:5226. doi: 10.1038/s41467-018-07425-1 (PMC6283886; doi:10.1038/s41467-018-07425-1)
Supplement: Supplementary file 20 — Source Data SI Figure 7 [file 41467_2018_7425_MOESM20_ESM.xlsx]

## Sheet: c-IM Ann V+PI+
				WT Nacl	WT silica	Nalp3 KO NaCl	Nalp3 KO silica
				0.398	1.66	0.292	0.537
				0.558	2.26	0.66	0.403
				0.448	2.55	0.716	0.715
				0.442	3.23	0.856	0.81
				0.562	3.72		0.715
							0.589

## Sheet: c-AM Ann V+PI+
		WT Nacl	WT silica	Nalp3 KO NaCl	Nalp3 KO silica
		3.81	5.01	2.4	2.37
		3.15	6.46	2.32	2.61
		3.36	6.46	2.56	2.83
		4.02	7.32	3.36	2.66
		3.42	8.89		2.73
					2.52

## Sheet: c-DC Ann V+PI+
		WT Nacl	WT silica	Nalp3 KO NaCl	Nalp3 KO silica
		25.2	33.4	19.6	31.2
		27.8	32.5	26.9	21.4
		27.3	28.7	27.2	27.8
		21.6	32.3	24.8	25.7
		24.2	29.1		25.2
					25

## Sheet: d-dsDNA
			NaCl	Silica	NaCl	Silica
			0.0824529	0.374786	0.108658	0.477247
			0.0648055	0.293455	0.0788526	0.481379
			0.0982707	0.468925	0.104409	0.323378
			0.0866434	0.630585	0.0842236	0.56637
			0.124122	0.639261		0.252907
						0.292687

## Sheet: e-Neutrophils
			NaCl	Silica	NaCl	Silica
			0.01	0.6	0.01	0.1
			0.02	0.47	0	0.04
			0.01	0.37	0	0.25
			0	0.91	0	0.28
			0.01	0.75		0.1
						0.11

## Sheet: f-TNF
			NaCl	Silica	NaCl	Silica
			68.16	389.31	60.91	210.35
			82.54	320.1	80.49	198.28
			128.79	328.45	53.26	220.56
			96.81	334.05	58.22	187.38
			118.77	355.3		237.24
						229.32

## Sheet: g-CXCL10
			NaCl	Silica	NaCl	Silica
			131.888	1315.43	53.8043	765.582
			81.1856	651.02	223.58	519.917
			215.02	807.803	285.229	602.803
			250.096	946.282	276.526	655.702
			212.702	1615.13		705.05
						661.376

## Sheet: h-Ifnb1
				NaCl	Silica	NaCl	Silica
				1	37.9134	1.03871	5.72802
				1	23.0734	1.71605	8.23923
				1	15.9741	0.660975	2.84997
				1	12.418	1.51454	7.58886
				1	24.129		4.15021
							2.92329

## Sheet: i-Tmem173
				NaCl	Silica	NaCl	Silica
				0.770575	310.519	0.509893	125.934
				1.2596	258.159	1.48788	113.111
				0.836368	398.891	0.688521	141.612
				0.978616	267.138	0.372749	109.5
				1.25876	322.861		55.3058
							82.6714

## Sheet: k-STING quantif
			NaCl	Silica	NaCl	Silica	NaCl	Silica
			0.00237848	0.00784811	0	0	0.00266519	0.00547331
			0.00079291	0.0082008	0	0	0.000935896	0.00725972
			0.000742886	0.00732932	0.0001	0	0.000765441	0.00516651
			0.000876597	0.0101263		2.51e-05	0.00107777	0.00532147

[truncated: 2 more sheets: l-NLRP3, m-Nlrp3]
