# Supplementary material for: STING-dependent sensing of self-DNA drives silica-induced lung inflammation
Source: Nat Commun. 2018 Dec 6;9:5226. doi: 10.1038/s41467-018-07425-1 (PMC6283886; doi:10.1038/s41467-018-07425-1)
Supplement: Supplementary file 21 — Source Data SI Figure 8 [file 41467_2018_7425_MOESM21_ESM.xlsx]

## Sheet: b-IM Ann V+PI+
				WT NaCl	WT Silica	GSDMD KO NaCl	GSDMD KO silice
				0.398	1.66	0.501	0.514
				0.558	2.26	0.569	0.898
				0.448	2.55		0.678
				0.442	3.23		0.791
				0.562	3.72		1.17

## Sheet: b-AM Ann V+PI+
		WT NaCl	WT Silica	GSDMD KO NaCl	GSDMD KO silice
		3.81	5.01	2.12	2.48
		3.15	6.46	2.33	3.38
		3.36	6.46		2.85
		4.02	7.32		3.14
		3.42	8.89		3.51

## Sheet: d-DC Ann V+PI-
		WT NaCl	WT Silica	GSDMD KO NaCl	GSDMD KO silice
		25.2	33.4	22.3	25
		27.8	32.5	22.6	23
		27.3	28.7		20.1
		21.6	32.3		19.4
		24.2	29.1		21.2

## Sheet: e-dsDNA
		WT NaCl	WT Silica	GSDMD KO NaCl	GSDMD KO silice
		0.0824529	0.374786	0.105884	0.736528
		0.0648055	0.293455	0.104114	0.471286
		0.0982707	0.468925		0.484448
		0.0866434	0.630585		0.548132
		0.124122	0.639261		0.560585

## Sheet: f-neutrophils
		WT NaCl	WT Silica	GSDMD KO NaCl	GSDMD KO silice
		0.01	0.6	0	0.3
		0.02	0.47	0.01	0.56
		0.01	0.37		0.59
		0	0.91		0.45
		0.01	0.75		0.54

## Sheet: g-TNF
			WT NaCl	WT Silica	GSDMD KO NaCl	GSDMD KO silice
			68.16	389.31	55.84	362.23
			82.54	320.1	73.2	378.14
			128.79	328.45		330.89
			96.81	334.05		325.96
			118.77	355.3		301.27

## Sheet: h-CXCL10
			WT NaCl	WT Silica	GSDMD KO NaCl	GSDMD KO silice
			131.888	1315.43	428.839	969.828
			81.1856	651.02	604.106	1620.12
			215.02	807.803		1269.44
			250.096	946.282		1442.16
			212.702	1615.13		1501.49

## Sheet: i-Ifnb1
			WT NaCl	WT Silica	GSDMD KO NaCl	GSDMD KO silice
			1	37.9134	0.651984	31.4817
			1	23.0734	1.82405	23.7752
			1	15.9741		21.1413
			1	12.418		7.91441
			1	24.129		12.4329

## Sheet: j-Tmem173
				WT NaCl	WT Silica	GSDMD KO NaCl	GSDMD KO silice
				0.770575	310.519	0.571815	229.165
				1.2596	258.159	2.37355	167.752
				0.836368	398.891		149.168
				0.978616	267.138		175.813
				1.25876	322.861		347.395
