# Supplementary material for: STING-dependent sensing of self-DNA drives silica-induced lung inflammation
Source: Nat Commun. 2018 Dec 6;9:5226. doi: 10.1038/s41467-018-07425-1 (PMC6283886; doi:10.1038/s41467-018-07425-1)
Supplement: Supplementary file 22 — Source Data SI Figure 9 [file 41467_2018_7425_MOESM22_ESM.xlsx]

## Sheet: a-MFI CD40
			medium			silica			c-di-AMP
		WT	70.7	82.6	92.2	160.5	165.9	164.9	247	177	167
		STING KO	80.4	76.6	63.4	66.6	57.9	57	71.2	76.7	80.7

## Sheet: a-MFI CD86
				medium			silica			c-di-AMP
			WT	79.9	106	106	167.1	190.5	179.1	279	308	241
			STING KO	90.6	84.8	75.4	72.6	68.9	66	82.8	87.3	87.9

## Sheet: a-MFI IAIE
				medium			silica			c-di-AMP
			WT	228	296	251	316	379	385	466	533	342
			STING KO	250	227	250	197	188	203	218	224	267

## Sheet: b-MFI CD40
				medium			silica			c-di-AMP
			WT	209	206	202	425	390	374	560	440	473
			STING KO	202	205	214	208	179	192	246	254	204

## Sheet: b-MFI CD86
				medium			silica			c-di-AMP
			WT	581	665	623	1236	968	1055	1633	1404	1102
			STING KO	672	627	614	634	598	660	655	680	624

## Sheet: b-MFI IAIE
				medium			silica			c-di-AMP
			WT	1362	1336	1318	2695	2470	2462	3248	3936	3064
			STING KO	1334	1316	1200	2233	1845	1697	2593	1729	2257
