# Supplementary material for: STING-dependent sensing of self-DNA drives silica-induced lung inflammation
Source: Nat Commun. 2018 Dec 6;9:5226. doi: 10.1038/s41467-018-07425-1 (PMC6283886; doi:10.1038/s41467-018-07425-1)
Supplement: Supplementary file 23 — Source Data SI Figure 10 [file 41467_2018_7425_MOESM23_ESM.xlsx]

## Sheet: c-Ann V+PI+ cells
		Med	Med + NAC	Silica	silica + NAC
		3.12	3.59	17.2	12.7
		3.29	3.08	17.9	11.52
