# Supplementary material for: STING-dependent sensing of self-DNA drives silica-induced lung inflammation
Source: Nat Commun. 2018 Dec 6;9:5226. doi: 10.1038/s41467-018-07425-1 (PMC6283886; doi:10.1038/s41467-018-07425-1)
Supplement: Supplementary file 24 — Source Data SI Figure 11 [file 41467_2018_7425_MOESM24_ESM.xlsx]

## Sheet: b-TNF
			WT		STING KO
		Medium	31.7053	80.4201	36.8721	50.896
		Normal endogenous DNA	51.8	84.4	39.205	42.84
		Silica-Damaged DNA	481.786	599.883	157.021	186.545
		c-di-AMP	714.88	667.492	177.273	81.9446

## Sheet: b-CXCL10
			WT		STING KO
		Medium	63.4107	160.84	73.7441	101.792
		Normal endogenous DNA	93.4107	120.84	79.7441	82.792
		Silica-Damaged DNA	722.679	899.824	235.532	279.818
		c-di-AMP	1501.25	1401.73	283.637	150.778

## Sheet: b-Ifna4
			WT		STING KO
		Medium	1	1	1	1
		Normal endogenous DNA	1.02374	1.50292	0.980392	0.900698
		Silica-Damaged DNA	13.3086	19.8781	0.15477	0.300108
		c-di-AMP	21.81	19.538	0.684112	0.0610852

## Sheet: b-Ifnb1
			WT		STING KO
		Medium	1	1	1	1
		Normal endogenous DNA	4.59	7.89	2.1	2.3
		Silica-Damaged DNA	144.302	253.38	0.907497	0.381294
		c-di-AMP	90.95	200.292	2.00282	0.277686

## Sheet: b-Tmem173
			WT		STING KO
		Medium	1	1	1	1
		Normal endogenous DNA	1.49715	1.592	1.32	0.98
		Silica-Damaged DNA	6.61633	9.8823	0.769433	0.949198
		c-di-AMP	10.8428	9.71323	0.940103	0.930368

## Sheet: b-Mb21d1
			WT		STING KO
		Medium	1	1	1	1
		Normal endogenous DNA	1.0494	1.07692	0.909091	0.95533
		Silica-Damaged DNA	1.3294	1.05086	1.27601	0.380473
		c-di-AMP	14.4465	16.9231	1.38203	0.156786

## Sheet: c-TNF
				WT		STING KO
			Medium	16.9433	56.0627	33.9196	88.5392
			Normal endogenous DNA	35.5809	117.732	71.2313	105.932
			Silica-Damaged DNA	394.8	473.531	46.3467	41.5467
			c-di-AMP	1037.98	1394.3	431.167	335.511

## Sheet: c-CXCL10
				WT		STING KO
			Medium	33.8866	112.125	67.8393	177.078
			Normal endogenous DNA	64.3845	213.038	128.895	236.449
			Silica-Damaged DNA	442.2	560.297	69.52	52.32
			c-di-AMP	1505.07	2021.74	840.776	338.866

## Sheet: c-Ifna4
				WT		STING KO
			Medium	1	1	1	1
			Normal endogenous DNA	8.2	8.9	1.02	1.58
			Silica-Damaged DNA	92.7328	72.5172	0.12804	0.0852632
			c-di-AMP	151.969	136.138	0.0374035	0.00761326

## Sheet: c-Ifnb1
				WT		STING KO
			Medium	1	1	1	1
			Normal endogenous DNA	3.2	2.98	0.8	0.23
			Silica-Damaged DNA	92.7328	138.508	0.0386252	0.0748965
			c-di-AMP	151.969	136.138	0.17073	0.0152447

[truncated: 2 more sheets: c-Tmem173, c-Mb21d1]
