# Supplementary material for: STING-dependent sensing of self-DNA drives silica-induced lung inflammation
Source: Nat Commun. 2018 Dec 6;9:5226. doi: 10.1038/s41467-018-07425-1 (PMC6283886; doi:10.1038/s41467-018-07425-1)
Supplement: Supplementary file 25 — Source Data SI Figure 12 [file 41467_2018_7425_MOESM25_ESM.xlsx]

## Sheet: a-Ddx41
			Medium	silica	C-di-AMP
			1	103.744	162.944
			1	140.349	199.549
			1	82.858	142.058
			1	91.8918	151.092
				95.9067	155.107

## Sheet: a-Ifi204
		Medium	silica	C-di-AMP
		1	13.1682	1.37742
		1	16.9816	1.77632
		1	10.9922	1.14981
		1	11.9334	1.24826
			12.3516	1.29201

## Sheet: d-TNF
			medium			silica			c-di-AMP
		NT	14.697	14.697	29.617	304.216	308.655	298.174	1864.76	2096.88	2076.88
		IFI204 siRNA	4.216	13.735	19.136	328.014	551.811	274.376	2012.32	2073.63	2096.88
		DDX41 siRNA	0	0	48.976	93.735	68.334	98.174	196.875	192.7	184.115

## Sheet: d-CXCL10
			medium			silica			c-di-AMP
		NT	0	0	0	1432.59	1802.31	972.63	2700.87	2815.85	2931.59
		IFI204 siRNA	0	0	0	854.26	578.96	751.23	2590.63	2994.64	2731.52
		DDX41 siRNA	0	0	0	587.123	328.23	321.128	879.46	368.858	577.453

## Sheet: d-Ifnb1
			medium			silica			c-di-AMP
		NT	1	1	1	27.472	53.7315	52.8122	90.3633	105.773	120.648
		IFI204 siRNA	1	1	1	11.2477	21.999	8.06865	110.675	132.946	95.7823
		DDX41 siRNA	1	1	1	1.72214	2.62831	4.06355	7.57939	7.67812	8.62663
