# Supplementary material for: STING-dependent sensing of self-DNA drives silica-induced lung inflammation
Source: Nat Commun. 2018 Dec 6;9:5226. doi: 10.1038/s41467-018-07425-1 (PMC6283886; doi:10.1038/s41467-018-07425-1)
Supplement: Supplementary file 26 — Source Data SI Figure 13 [file 41467_2018_7425_MOESM26_ESM.xlsx]

## Sheet: d-Ann V+PI+ cells
			NaCl	Silica	NaCl	Silica	NaCl	Silica	NaCl	Silica
			WT in WT	WT in WT	STING KO in WT	STING KO in WT	WT in STING KO	WT in STING KO	STING KO in STING KO	STING KO in STING KO
			2.94	4.51	2.36	2.43	3.11	5.15	3.91	3.2
			3.8	7.25	3.05	3.09	3.59	5.66	4.54	3.33
			3.14	5.87	3.16	2.75	3.63	6.86	4.12	3.07
			3.02	7.76	3.72	2.97	3.74	7		3.67
				8.98		2.54	4.22	8.03		3.9

## Sheet: e-neutrophils
		NaCl	Silica	NaCl	Silica	NaCl	Silica	NaCl	Silica
		WT in WT	WT in WT	STING KO in WT	STING KO in WT	WT in STING KO	WT in STING KO	STING KO in STING KO	STING KO in STING KO
		0.00935065	2.496	0.0342857	0.612093	0.0203175	2.22794	0.0790244	0.72192
		0.0182857	1.19665	0.127851	0.733813	0.104348	2.37818	0.13913	0.548217
		0.0432	1.92326	0.064	0.74359	0.0830534	2.08569	0.110323	1.30625
		0.0164706	2.13188	0.156098	0.984173	0.0433548	1.34657		0.682353
			1.7		1.12557	0.0135849	1.53581		0.351515

## Sheet: f-Ifnb1
		NaCl	Silica	NaCl	Silica	NaCl	Silica	NaCl	Silica
		WT in WT	WT in WT	STING KO in WT	STING KO in WT	WT in STING KO	WT in STING KO	STING KO in STING KO	STING KO in STING KO
		2.31314	21.5792	0.97554	3.68911	0.767836	23.7664	1.45239	0.391103
		0.667296	17.1316	2.38375	0.46691	1.39217	22.7174	0.701852	1.00591
		1.38467	36.1178	1.87543	1.16684	1.02359	25.0467	1.26524	0.082667
		1.24764	8.45055	2.05964	7.90396	4.37049	10.002		0.191194
			17.3945		0.783706	1.19009	6.08884		1.26437

## Sheet: g-CXCL10
		NaCl	Silica	NaCl	Silica	NaCl	Silica	NaCl	Silica
		WT in WT	WT in WT	STING KO in WT	STING KO in WT	WT in STING KO	WT in STING KO	STING KO in STING KO	STING KO in STING KO
		632.245	1351.33	507.984	1151.87	470.245	1709.15	527.641	531.503
		631.861	1336.44	301.863	1104.02	448.082	1882.9	217.752	378.182
		383.433	1953.53	548.144	1331.12	249.856	1705.24	647.363	466.284
		116.474	1752.58	405.799	1253.09	442.183	1879.55		781.25
			1855.12		915.768	608.722	1601.4		454.304

## Sheet: h-TNF
		NaCl	Silica	NaCl	Silica	NaCl	Silica	NaCl	Silica
		WT in WT	WT in WT	STING KO in WT	STING KO in WT	WT in STING KO	WT in STING KO	STING KO in STING KO	STING KO in STING KO
		77.5247	217.5	60.0557	133.466	47.9887	301.851	43.0699	187.676
		63.7276	294.012	0	192.628	42.6667	369.13	21.8349	218.565
		0	232.477	126.929	189.159	27.7201	290.43	25.8392	165.566
		61.7273	254.806	0	64.5631	44.9286	272.175		162.191
			439.678		125.8	0	221.951		160.246

## Sheet: i-dsDNA
			NaCl	Silica	NaCl	Silica	NaCl	Silica	NaCl	Silica
			WT in WT	WT in WT	STING KO in WT	STING KO in WT	WT in STING KO	WT in STING KO	STING KO in STING KO	STING KO in STING KO
			0.182385	0.784584	0.213768	0.325341	0.336258	0.428427	0.340884	0.857178
			0.195687	0.859437	0.235656	0.645291	0.29709	1.13858	0.217305	0.75519
			0.213021	0.916866	0.32805	1.09489	0.235044	1.23801	0.245043	0.738531
			0.15372	1.06828	0.263511	1.10745	0.304569	1.07016		0.699957
				0.839286		1.06424	0.260208	1.0016		1.18192

## Sheet: k-Ly6G+ cells
			NaCl	Silica	NaCl	Silica	NaCl	Silica	NaCl	Silica
			WT in WT	WT in WT	STING KO in WT	STING KO in WT	WT in STING KO	WT in STING KO	STING KO in STING KO	STING KO in STING KO
			4.48	12.3	3.855	7.11	5.7	12.8	5	5.5
			3.81	12.3	2.87	9.8	5.7	12.8	7.78	3.925
			2.845	10.4	3.12	10.2	5.6	18.04	5.89	3.905
			4.145	12.7	3.97	4.64	6.15	10.5	5.87	7.3
				16.8		6.05	5	12.4
